# Supplementary material for: Crosstalks between Cytokines and Sonic Hedgehog in Helicobacter pylori Infection: A Mathematical Model
Source: PLoS One. 2014 Nov 3;9(11):e111338. doi: 10.1371/journal.pone.0111338 (PMC4218723; doi:10.1371/journal.pone.0111338)
Supplement: File S1 — Supporting table. Table S6, Raw qPCR data. (CSV) [file pone.0111338.s001.csv]

Gene	Day	Condition	Sample	Ct1	Ct2	Ct GAPDH
SHH	7	WT W/O HP	1	25.96	25.66	29.63
SHH	7	WT W/O HP	2	24.64	25.06	29.63
SHH	7	WT W/O HP	3	27	27.2	29.63
SHH	7	WT W/HP	1	22.07	22.71	28.47
SHH	7	WT W/HP	2	22.74	22.89	28.47
SHH	7	WT W/HP	3	22.75	22.97	28.47
SHH	7	ShhKO W/O HP	1	27.81	26.89	28.85
SHH	7	ShhKO W/O HP	2	28.25	28.96	28.85
SHH	7	ShhKO W/O HP	3	29.26	28.91	28.85
SHH	7	ShhKO W/HP	1	28.01	28.64	28.25
SHH	7	ShhKO W/HP	2	28.57	28.89	28.25
SHH	7	ShhKO W/HP	3	27.68	27.99	28.25
SHH	180	WT W/O HP	1	25.27	25.88	29.63
SHH	180	WT W/O HP	2	24.75	24.37	29.63
SHH	180	WT W/O HP	3	24.42	25.03	29.63
SHH	180	WT W/HP	1	27.27	27.72	28.47
SHH	180	WT W/HP	2	25.75	26.01	28.47
SHH	180	WT W/HP	3	26.29	27.28	28.47
SHH	180	ShhKO W/O HP	1	27.21	27.72	29.63
SHH	180	ShhKO W/O HP	2	27.61	27.6	29.63
SHH	180	ShhKO W/O HP	3	29.89	28.96	29.63
SHH	180	ShhKO W/HP	1	27.55	27.36	28.47
SHH	180	ShhKO W/HP	2	27.76	27.92	28.47
SHH	180	ShhKO W/HP	3	29.03	29.52	28.47
IL-1b	7	WT W/O HP	1	32.41	32.05	29.63
IL-1b	7	WT W/O HP	2	32.72	32.81	29.63
IL-1b	7	WT W/O HP	3	32.78	33.23	29.63
IL-1b	7	WT W/HP	1	30.05	30.73	28.47
IL-1b	7	WT W/HP	2	30.13	30.05	28.47
IL-1b	7	WT W/HP	3	30.67	30.48	28.47
IL-1b	7	ShhKO W/O HP	1	28.91	28.79	28.85
IL-1b	7	ShhKO W/O HP	2	28.48	28.86	28.85
IL-1b	7	ShhKO W/O HP	3	30.7	30.68	28.85
IL-1b	7	ShhKO W/HP	1	28.64	29.11	28.25
IL-1b	7	ShhKO W/HP	2	29.09	29.46	28.25
IL-1b	7	ShhKO W/HP	3	29.07	28.97	28.25
IL-1b	180	WT W/O HP	1	28.09	28.31	29.63
IL-1b	180	WT W/O HP	2	27.7	29.12	29.63
IL-1b	180	WT W/O HP	3	27.44	27.88	29.63
IL-1b	180	WT W/HP	1	22.5	22.6	28.47
IL-1b	180	WT W/HP	2	22.89	22.46	28.47
IL-1b	180	WT W/HP	3	23.58	22.69	28.47
IL-1b	180	ShhKO W/O HP	1	28.17	28.02	29.63
IL-1b	180	ShhKO W/O HP	2	29.57	29.96	29.63
IL-1b	180	ShhKO W/O HP	3	28.21	28.65	29.63
IL-1b	180	ShhKO W/HP	1	29.73	29.46	28.47
IL-1b	180	ShhKO W/HP	2	28.6	28.99	28.47
IL-1b	180	ShhKO W/HP	3	29.25	29.46	28.47
IL-12	7	WT W/O HP	1	28.12	28.76	29.63
IL-12	7	WT W/O HP	2	27.04	28.2	29.63
IL-12	7	WT W/O HP	3	26.82	27.46	29.63
IL-12	7	WT W/O HP	4	27.55	27.36	29.63
IL-12	7	WT W/HP	1	22.29	22.3	28.47
IL-12	7	WT W/HP	2	22.46	21.08	28.47
IL-12	7	WT W/HP	3	21.24	21.82	28.47
IL-12	7	WT W/HP	4	21.54	21.24	28.47
IL-12	7	ShhKO W/O HP	1	32.012	32	28.85
IL-12	7	ShhKO W/O HP	2	31.24	31.31	28.85
IL-12	7	ShhKO W/O HP	3	32.37	32.44	28.85
IL-12	7	ShhKO W/O HP	4	34.22	31.97	28.85
IL-12	7	ShhKO W/HP	1	34.11	34.64	28.25
IL-12	7	ShhKO W/HP	2	34.66	34.511	28.25
IL-12	7	ShhKO W/HP	3	33.01	34.56	28.25
IL-12	7	ShhKO W/HP	4	31.33	31.17	28.25
IL-12	180	WT W/O HP	1	26.64	26.64	29.63
IL-12	180	WT W/O HP	2	25.84	26.4	29.63
IL-12	180	WT W/O HP	3	28.52	28.46	29.63
IL-12	180	WT W/O HP	4	28.42	28.77	29.63
IL-12	180	WT W/HP	1	23.16	22.14	28.47
IL-12	180	WT W/HP	2	21.32	21.16	28.47
IL-12	180	WT W/HP	3	22.13	21.55	28.47
IL-12	180	WT W/HP	4	20.81	20.89	28.47
IL-12	180	ShhKO W/O HP	1	32.04	32.04	29.63
IL-12	180	ShhKO W/O HP	2	33.42	33.42	29.63
IL-12	180	ShhKO W/O HP	3	33.51	33.51	29.63
IL-12	180	ShhKO W/HP	1	34.11	34.64	28.25
IL-12	180	ShhKO W/HP	2	34.66	34.511	28.25
IL-12	180	ShhKO W/HP	3	33.01	34.56	28.25
IL-12	180	ShhKO W/HP	4	31.33	31.17	28.25
MIP2	7	WT W/O HP	1	29.89	29.5	29.63
MIP2	7	WT W/O HP	2	29.58	29.53	29.63
MIP2	7	WT W/O HP	3	29.57	29.68	29.63
MIP2	7	WT W/HP	1	26.96	27.12	28.47
MIP2	7	WT W/HP	2	27.13	26.33	28.47
MIP2	7	WT W/HP	3	25.61	25.28	28.47
MIP2	7	ShhKO W/O HP	1	27.11	26.86	28.85
MIP2	7	ShhKO W/O HP	2	26.81	27.34	28.85
MIP2	7	ShhKO W/O HP	3	29.8	29.55	28.85
MIP2	7	ShhKO W/HP	1	27.25	27.09	28.25
MIP2	7	ShhKO W/HP	2	28.28	28.43	28.25
MIP2	7	ShhKO W/HP	3	25.28	26.23	28.25
MIP2	180	WT W/O HP	1	29.55	29.47	29.63
MIP2	180	WT W/O HP	2	29.23	29.5	29.63
MIP2	180	WT W/O HP	3	29.19	29.03	29.63
MIP2	180	WT W/HP	1	26.79	26.44	28.47
MIP2	180	WT W/HP	2	26.24	25.78	28.47
MIP2	180	WT W/HP	3	26.15	26	28.47
MIP2	180	ShhKO W/O HP	1	26.46	27.36	29.63
MIP2	180	ShhKO W/O HP	2	28.45	28.91	29.63
MIP2	180	ShhKO W/O HP	3	26.75	26.63	29.63
MIP2	180	ShhKO W/HP	1	27.54	27.4	28.47
MIP2	180	ShhKO W/HP	2	24.83	26.49	28.47
MIP2	180	ShhKO W/HP	3	27.34	27.47	28.47
IL-10	7	WT W/O HP	1	34.26	33.28	29.63
IL-10	7	WT W/O HP	2	36.6	36.42	29.63
IL-10	7	WT W/O HP	4	35.66	34.58	29.63
IL-10	7	WT W/HP	1	26.45	26.42	28.47
IL-10	7	WT W/HP	2	27.15	27.63	28.47
IL-10	7	WT W/HP	3	25.51	25.37	28.47
IL-10	7	WT W/HP	4	27.22	29.79	28.47
IL-10	7	ShhKO W/O HP	2	35.91	36.24	28.85
IL-10	7	ShhKO W/O HP	3	35.89	36.72	28.85
IL-10	7	ShhKO W/O HP	4	33.78	33.78	28.85
IL-10	7	ShhKO W/HP	1	35.66	36.23	28.25
IL-10	7	ShhKO W/HP	2	34.33	34.79	28.25
IL-10	7	ShhKO W/HP	3	34.23	35.54	28.25
IL-10	7	ShhKO W/HP	4	35.21	35.94	28.25
IL-10	180	WT W/O HP	1	37.99	37.99	29.63
IL-10	180	WT W/O HP	3	36.9	36.9	29.63
IL-10	180	WT W/O HP	4	37.14	37.14	29.63
IL-10	180	WT W/HP	1	26.6	27.83	28.47
IL-10	180	WT W/HP	2	25.26	25.89	28.47
IL-10	180	WT W/HP	3	27.4	26.78	28.47
IL-10	180	WT W/HP	4	27.98	26.38	28.47
IL-10	180	ShhKO W/O HP	1	35.72	36.25	29.63
IL-10	180	ShhKO W/O HP	2	35.48	35.48	29.63
IL-10	180	ShhKO W/O HP	3	34.86	34	29.63
IL-10	180	ShhKO W/O HP	4	33.88	37.16	29.63
IL-10	180	ShhKO W/HP	1	35.78	34.26	28.47
IL-10	180	ShhKO W/HP	2	36.62	38.4	28.47
IL-10	180	ShhKO W/HP	3	35.98	35.98	28.47
IL-10	180	ShhKO W/HP	4	37.16	35.58	28.47
